# Supplementary material for: Cardiovascular Autonomic Neuropathy in Type 1 Diabetes Is Associated With Disturbances in TCA, Lipid, and Glucose Metabolism
Source: Front Endocrinol (Lausanne). 2022 Apr 14;13:831793. doi: 10.3389/fendo.2022.831793 (PMC9046722; doi:10.3389/fendo.2022.831793)
Supplement: Supplementary file 1 [file DataSheet_1.zip]

Archive with 3 entries (3 files):
- Supplementary  Appendix 2.PDF
- Supplementary Appendix 1 .PDF
- Supplementary List 1.DOCX
